# Supplementary material for: Association of COVID-19 and Lung Cancer: Short-Term and Long-Term Interactions
Source: Cancers (Basel). 2024 Jan 11;16(2):304. doi: 10.3390/cancers16020304 (PMC10813989; doi:10.3390/cancers16020304)
Supplement: Supplementary file 1 [file cancers-16-00304-s001.zip › Supplementary Tables.xlsx]

## Sheet: Guide
Table of Contents
Supplementary Table S1. Baseline characteristics of participants from database.
Supplementary TableS 2. Baseline characteristics of participants from Guangdong Provincial People's Hospital.
Supplementary Table S3. Baseline characteristics of lung cancer patients from Guangdong Provincial People's Hospital.
Supplementary Table S4. Baseline characteristics of follow-up lung cancer patients from Guangdong Provincial People's Hospital.
Supplementary Table S5. Association of variates and SARS-CoV-2 infection in participants from database.
Supplementary TableS 6. Association of variates and SARS-CoV-2 infection in participants from Guangdong Provincial People's Hospital.
Supplementary Table S7. Association of variates and symptoms duration of COVID-19.
Supplementary Table S8. Association of variates and recovery time of COVID-19.
Supplementary Table S9. Association between cancer types and symptoms duration of COVID-19.
Supplementary Table S10. Association between cancer types and recovery time of COVID-19.
Supplementary Table S11. Heterogeneity test and horizontal pleiotropy test of MR analysis.
Supplementary Table S12. Association of variates and SARS-CoV-2 infection in lung cancer patients.
Supplementary Table S13. Association of medication and SARS-CoV-2 infection in lung cancer patients.
Supplementary Table S14. Association of medication and COVID-19 symptoms in lung cancer patients.
Supplementary Table S15. Association of covariates and symptoms duration of COVID-19 in lung cancer patients.
Supplementary Table S16. Association between lung cancer medication and symptoms duration of COVID-19.
Supplementary Table S17. Association of covariates and medical attendance of COVID-19 in lung cancer patients.
Supplementary Table S18. Association of covariates and hospitalization of COVID-19 in lung cancer patients.
Supplementary Table S19. Association between lung cancer medication and medical attendance of COVID-19.
Supplementary Table S20. Association between lung cancer medication and hospitalization of COVID-19.
Supplementary Table S21. Association of covariates and recovery time of COVID-19 in lung cancer patients.
Supplementary Table S22. Association of PFS and COVID-19 in different subgroups.
Supplementary TableS 23. Association of PFSC and COVID-19 in different subgroups.

## Sheet: ST1
Supplementary Table S1. Baseline characteristics of participants from database.
Variables	Total (n = 84235)	Without cancer (n = 79446)	Non-lung cancer (n = 4610)	Lung cancer (n = 179)	P
Sex, n (%)					< 0.001
Male	33176 (39.4)	30865 (38.9)	2191 (47.5)	120 (67)
Female	51059 (60.6)	48581 (61.1)	2419 (52.5)	59 (33)
Age, Mean ± SD	50.9 ± 18.6	50.0 ± 18.3	65.5 ± 17.2	70.7 ± 10.8	< 0.001
SARS-CoV-2 infection, n (%)					< 0.001
No	74960 (89.0)	70894 (89.2)	3908 (84.8)	158 (88.3)
Yes	9275 (11.0)	8552 (10.8)	702 (15.2)	21 (11.7)

## Sheet: ST2
Supplementary Table S2. Baseline characteristics of participants from Guangdong Provincial People's Hospital.
Variables	Total (n = 602)	Health individuals (n = 158)	Lung cancer patients (n = 444)	P
Sex, n (%)				< 0.001
Male	305 (50.7)	57 (36.1)	248 (55.9)
Female	297 (49.3)	101 (63.9)	196 (44.1)
Age, Mean ± SD	50.2 ± 14.0	34.2 ± 7.2	55.9 ± 11.2	< 0.001
SARS-CoV-2 infection, n (%)				0.031
No	84 (14.0)	14 (8.9)	70 (15.8)
Yes	518 (86.0)	144 (91.1)	374 (84.2)
Vaccination, n (%)				< 0.001
Unvaccinated	256 (42.5)	1 (0.6)	255 (57.4)
One dose	35 ( 5.8)	10 (6.3)	25 (5.6)
Two doses	130 (21.6)	58 (36.7)	72 (16.2)
Three or four doses	181 (30.1)	89 (56.3)	92 (20.7)
Underlying disease, n (%)				< 0.001
No	411 (68.3)	138 (87.3)	273 (61.5)
Yes	191 (31.7)	20 (12.7)	171 (38.5)
Smoking status, n (%)				< 0.001
Current smoker	13 ( 2.2)	4 (2.5)	9 (2)
Former smoker	154 (25.6)	7 (4.4)	147 (33.1)
Never smoker	435 (72.3)	147 (93)	288 (64.9)
Symptoms duration, Median (IQR)	7.0 (5.0, 14.0)	7.0 (5.0, 10.0)	7.0 (5.0, 14.0)	0.208
Recovery time, Median (IQR)	7.0 (7.0, 10.0)	7.0 (6.0, 10.0)	8.0 (7.0, 10.0)	0.057

## Sheet: ST3
Supplementary Table S3. Baseline characteristics of lung cancer patients from Guangdong Provincial People's Hospital.
Variables	Total (n = 444)	Chemotherapy (n = 93)	Immunotherapy (n = 57)	Targeted therapy (n = 294)	P
Sex, n (%)					< 0.001
Male	248 (55.9)	60 (64.5)	50 (87.7)	138 (46.9)
Female	196 (44.1)	33 (35.5)	7 (12.3)	156 (53.1)
Age, Mean ± SD	55.9 ± 11.2	57.0 ± 10.9	62.9 ± 8.8	54.1 ± 11.1	< 0.001
Pathology, n (%)					< 0.001
Adenocarcinoma	377 (84.9)	76 (81.7)	35 (61.4)	266 (90.5)
Squamous carcinoma	22 ( 5.0)	1 (1.1)	14 (24.6)	7 (2.4)
SCLC	27 ( 6.1)	12 (12.9)	4 (7)	11 (3.7)
Other NSCLC	18 ( 4.1)	4 (4.3)	4 (7)	10 (3.4)
Vaccination, n (%)					0.71
Unvaccinated	255 (57.4)	53 (57)	32 (56.1)	170 (57.8)
One dose	25 ( 5.6)	6 (6.5)	3 (5.3)	16 (5.4)
Two doses	72 (16.2)	11 (11.8)	8 (14)	53 (18)
Three or four doses	92 (20.7)	23 (24.7)	14 (24.6)	55 (18.7)
SARS-CoV-2 infection, n (%)					0.222
No	70 (15.8)	18 (19.4)	5 (8.8)	47 (16)
Yes	374 (84.2)	75 (80.6)	52 (91.2)	247 (84)
Chest radiotherapy, n (%)					0.003
No	371 (83.6)	74 (79.6)	40 (70.2)	257 (87.4)
Yes	73 (16.4)	19 (20.4)	17 (29.8)	37 (12.6)
Underlying disease, n (%)					0.014
No	273 (61.5)	52 (55.9)	27 (47.4)	194 (66)
Yes	171 (38.5)	41 (44.1)	30 (52.6)	100 (34)
Smoking status, n (%)					< 0.001
Current smoker	9 ( 2.0)	5 (5.4)	2 (3.5)	2 (0.7)
Former smoker	147 (33.1)	40 (43)	39 (68.4)	68 (23.1)
Never smoker	288 (64.9)	48 (51.6)	16 (28.1)	224 (76.2)
PS, n (%)					0.11
0	173 (39.0)	30 (32.3)	18 (31.6)	125 (42.5)
1	119 (26.8)	21 (22.6)	16 (28.1)	82 (27.9)
2	96 (21.6)	23 (24.7)	16 (28.1)	57 (19.4)
3	46 (10.4)	17 (18.3)	6 (10.5)	23 (7.8)
4	10 ( 2.3)	2 (2.2)	1 (1.8)	7 (2.4)
Cancer stage, n (%)					0.151
Missing	109 (24.5)	15 (16.1)	17 (29.8)	77 (26.2)
Stage I-III	30 ( 6.8)	9 (9.7)	4 (7)	17 (5.8)
Stage IV	305 (68.7)	69 (74.2)	36 (63.2)	200 (68)

## Sheet: ST4
Supplementary Table S4. Baseline characteristics of follow-up lung cancer patients from Guangdong Provincial People's Hospital.
Variables	Total (n = 272)	No infection (n = 52)	Infection (n = 220)	P
Sex, n (%)				0.208
Male	152 (55.9)	25 (48.1)	127 (57.7)
Female	120 (44.1)	27 (51.9)	93 (42.3)
Age, Mean ± SD	56.3 ± 11.0	55.7 ± 10.4	56.5 ± 11.2	0.665
Pathology, n (%)				0.192
Adenocarcinoma	221 (81.2)	41 (78.8)	180 (81.8)
Squamous carcinoma	14 ( 5.1)	2 (3.8)	12 (5.5)
SCLC	23 ( 8.5)	8 (15.4)	15 (6.8)
Other NSCLC	14 ( 5.1)	1 (1.9)	13 (5.9)
Vaccination, n (%)				0.091
Unvaccinated	148 (54.4)	26 (50)	122 (55.5)
One dose	21 ( 7.7)	3 (5.8)	18 (8.2)
Two doses	49 (18.0)	6 (11.5)	43 (19.5)
Three or four doses	54 (19.9)	17 (32.7)	37 (16.8)
Lung cancer treatment, n (%)				0.158
Chemotherapy	68 (25.0)	18 (34.6)	50 (22.7)
Immunotherapy	33 (12.1)	4 (7.7)	29 (13.2)
Targeted therapy	171 (62.9)	30 (57.7)	141 (64.1)
Chest radiotherapy, n (%)				0.926
No	229 (84.2)	44 (84.6)	185 (84.1)
Yes	43 (15.8)	8 (15.4)	35 (15.9)
Underlying disease, n (%)				0.626
No	165 (60.7)	30 (57.7)	135 (61.4)
Yes	107 (39.3)	22 (42.3)	85 (38.6)
Smoking status, n (%)				0.215
Current smoker	4 ( 1.5)	1 (1.9)	3 (1.4)
Former smoker	99 (36.4)	14 (26.9)	85 (38.6)
Never smoker	169 (62.1)	37 (71.2)	132 (60)
PS, n (%)				0.641
0	102 (37.5)	18 (34.6)	84 (38.2)
1	79 (29.0)	16 (30.8)	63 (28.6)
2	54 (19.9)	10 (19.2)	44 (20)
3	30 (11.0)	8 (15.4)	22 (10)
4	7 ( 2.6)	0 (0)	7 (3.2)
Treatment line, n (%)				0.37
First line	107 (42.3)	15 (45.5)	92 (41.8)
Second line	75 (29.6)	12 (36.4)	63 (28.6)
≥Third line	71 (28.1)	6 (18.2)	65 (29.5)
Cancer stage, n (%)				0.497
Stage I-III	15 ( 5.5)	4 (7.7)	11 (5)
Stage IV	257 (94.5)	48 (92.3)	209 (95)

## Sheet: ST5
Supplementary Table S5. Association of variates and SARS-CoV-2 infection in participants from the first source.
Variates	OR (95% CI)	P
Sex
Male	1(reference)
Female	0.65 (0.62~0.68)	<0.001
Age	1.03 (1.03~1.03)	<0.001
Cancer types
Without cancer	1(reference)
Non-lung cancer	1.49 (1.37~1.62)	<0.001
Lung cancer	1.1 (0.70~1.74)	0.677

## Sheet: ST6
Supplementary Table S6. Association of variates and SARS-CoV-2 infection in participants from Guangdong Provincial People's Hospital.
Variates	OR (95% CI)	P
Sex
Male	1(reference)
Female	0.49 (0.3~0.79)	0.004
Age	0.98 (0.97~1)	0.065
Vaccination
Unvaccinated	1(reference)
One dose	1.8 (0.53~6.19)	0.349
Two doses	1.3 (0.68~2.46)	0.429
Three or four doses	0.89 (0.52~1.5)	0.652
Underlying disease
No	1(reference)
Yes	0.86 (0.53~1.4)	0.553
Smoking status
Current smoker	1(reference)
Former smoker	0.77 (0.09~6.35)	0.81
Never smoker	0.45 (0.06~3.51)	0.446
Cancer types
Without cancer	1(reference)
Lung cancer	0.52 (0.28~0.95)	0.034

## Sheet: ST7
Supplementary Table S7. Association of variates and symptoms duration of COVID-19.
Variates	β (95%CI)	P
Sex
Male	0(reference)
Female	0.1 (-0.12,0.31)	0.367
Age	0 (0,0.01)	0.447
Vaccination
Unvaccinated	0(reference)
One dose	0.23 (-0.23,0.69)	0.327
Two doses	-0.01 (-0.29,0.27)	0.952
Three or four doses	-0.28 (-0.54,-0.03)	0.031
Underlying disease
No	0(reference)
Yes	0.06 (-0.18,0.29)	0.636
Smoking status
Current smoker	0(reference)
Former smoker	-0.18 (-0.91,0.55)	0.626
Never smoker	-0.09 (-0.8,0.62)	0.81
Cancer types
Without cancer	0(reference)
Lung cancer	0.03 (-0.21,0.27)	0.788

## Sheet: ST8
Supplementary Table S8. Association of variates and recovery time of COVID-19.
Variates	β (95%CI)	P
Sex
Male	0(reference)
Female	0.02 (-0.09,0.14)	0.696
Age	0 (0,0.01)	0.02
Vaccination
Unvaccinated	0(reference)
One dose	0.16 (-0.1,0.41)	0.226
Two doses	-0.04 (-0.19,0.12)	0.64
Three or four doses	-0.18 (-0.32,-0.04)	0.011
Underlying disease
No	0(reference)
Yes	0.08 (-0.04,0.21)	0.205
Smoking status
Current smoker	0(reference)
Former smoker	-0.12 (-0.52,0.29)	0.565
Never smoker	-0.12 (-0.52,0.27)	0.543
Cancer types
Without cancer	0(reference)
With lung cancer	0.07 (-0.06,0.21)	0.265

## Sheet: ST9
Supplementary Table S9. Association between cancer types and symptoms duration of COVID-19 with multiple linear regression.
Cancer types	Model I		Model II
	β (95% CI)	P	β (95% CI)	P
Without cancer	0(reference)		0(reference)
Lung cancer	0.03 (-0.21~0.27)	0.788	-0.19 (-0.56~0.18)	0.315
Model I: Unadjusted.
Model II: Adjusted for sex, age, smoke status, underlying disease and vaccination.

[truncated: 14 more sheets: ST10, ST11, ST12, ST13, ST14, ST15, ST16, ST17, ST18, ST19, ST20, ST21, ST22, ST23]
